# Supplementary material for: TRIM37-mediated stabilization of PEX5 via monoubiquitination attenuates oxidative stress and demyelination in multiple sclerosis insights from EAE and LPC-induced experimental models
Source: PLoS One. 2025 Oct 24;20(10):e0335198. doi: 10.1371/journal.pone.0335198 (PMC12551917; doi:10.1371/journal.pone.0335198)
Supplement: S1 Data — This file requires GraphPad Prism software (Version 10.0 or higher) for opening, to ensure data format compatibility and proper access. (ZIP) [file pone.0335198.s002.zip]

Archive with 1 entries (1 files):
- Minimal data set.prism
